# Supplementary material for: The Effect of Sow Maternal Behavior on the Growth of Piglets and a Genome-Wide Association Study
Source: Animals (Basel). 2023 Dec 5;13(24):3753. doi: 10.3390/ani13243753 (PMC10740555; doi:10.3390/ani13243753)
Supplement: Supplementary file 1 [file animals-13-03753-s001.zip]

Archive with 1 entries (1 files):
- animals-2700943-supplementary.pdf
